# Supplementary material for: Human MFAP1 is a cryptic ortholog of the Saccharomyces cerevisiae Spp381 splicing factor
Source: BMC Evol Biol. 2017 Mar 24;17:91. doi: 10.1186/s12862-017-0923-1 (PMC5364666; doi:10.1186/s12862-017-0923-1)
Supplement: Supplementary file 2 — Excel table of the results of MFAP1 and Spp381 ortholog searches with InParanoid 8. UniProt IDs of orthologs identified by BLAST searches against the 273 species covered by the InParanoid 8 program [37] and by searching the InParanoid 8 ortholog database [37] that are indicated in Fig. 1. Orthologs identified by both methods are highlighted in green; orthologs identified by one method alone are highlighted in yellow; red indicates that no ortholog was identified. (XLSX 45 kb) [file 12862_2017_923_MOESM2_ESM.xlsx]

## Sheet: Additional file 1
Additional file 2 - Results of MFAP1 and Spp381 ortholog searches with InParanoid 8.
		Homo sapiens MFAP1		Wickerhamomyces ciferrii MFAP1		Saccharomyces cerevisiae Spp381
Species	Taxonomy	InParanoid database	InParanoid BLAST	InParanoid database	InParanoid BLAST	InParanoid database	InParanoid BLAST
Aedes aegypti	Metazoa	Q16U12	Q16U12	Q16U12	Q16U12	-	-
Anopheles gambiae	Metazoa	Q380P9	Q380P9	-	Q380P9	-	-
Culex quinquefasciatus	Metazoa	B0WJ10	B0WJ10	B0WJ10	B0WJ10	-	-
Drosophila ananassae	Metazoa	B3M779	B3M779	B3M779	B3M779	-	-
Drosophila melanogaster	Metazoa	Q9W062	Q9W062	Q9W062	Q9W062	-	-
Drosophila pseudoobscura	Metazoa	Q2M052	Q2M052	Q2M052	Q2M052	-	-
Drosophila grimshawi	Metazoa	B4IWQ8	B4IWQ8	B4IWQ8	B4IWQ8	-	-
Drosophila mojavensis	Metazoa	B4KWX1	B4KWX1	B4KWX1	B4KWX1	-	-
Drosophila virilis	Metazoa	B4LH01	B4LH01	B4LH01	B4LH01	-	-
Drosophila willistoni	Metazoa	B4N327	B4N327	B4N327	B4N327	-	-
Pediculus humanus	Metazoa	E0VWJ6	E0VWJ6	E0VWJ6	E0VWJ6	-	-
Tribolium castaneum	Metazoa	D6WA67	D6WA67	D6WA67	D6WA67	-	-
Bombyx mori	Metazoa	H9IW07	H9IW07	H9IW07	-	-	-
Danaus plexippus	Metazoa	G6D227	G6D227	G6D227	G6D227	-	-
Atta cephalotes	Metazoa	A0A158NDW7	A0A158NDW7	A0A158NDW7	A0A158NDW7	-	-
Acromyrmex echinatior	Metazoa	F4W7U9	F4W7U9	F4W7U9	F4W7U9	-	-
Apis mellifera	Metazoa	H9K9J2	H9K9J2	H9K9J2	H9K9J2	-	-
Camponotus floridanus	Metazoa	E2AVZ7	E2AVZ7	E2AVZ7	E2AVZ7	-	-
Harpegnathos saltator	Metazoa	E2BY58	E2BY58	E2BY58	E2BY58	-	-
Solenopsis invicta	Metazoa	E9IGS1	E9IGS1	E9IGS1	E9IGS1	-	-
Nasonia vitripennis	Metazoa	K7J5H6	K7J5H6	-	K7J5H6	-	-
Anopheles darlingi	Metazoa	E3WIT9	E3WIT9	E3WIT9	E3WIT9	-	-
Daphnia pulex	Metazoa	E9HCD0	E9HCD0	E9HCD0	E9HCD0	-	-
Acyrthosiphon pisum	Metazoa	J9JUR3	J9JUR3	J9JUR3	-	-	-
Ixodes scapularis	Metazoa	B7PDN9	B7PDN9	-	-	-	-
Anolis carolinensis	Metazoa	H9G9H5	H9G9H5	H9G9H5	H9G9H5	-	-
Latimeria chalumnae	Metazoa	H3B520	H3B520	H3B520	H3B520	-	-
Xenopus tropicalis	Metazoa	Q640K9	Q640K9	Q640K9	Q640K9	-	-
Gallus gallus	Metazoa	P55080	P55080	P55080	P55080	-	-
Meleagris gallopavo	Metazoa	-	-	-	-	-	-
Taeniopygia guttata	Metazoa	H0ZIT3	H0ZIT3	H0ZIT3	H0ZIT3	-	-
Danio rerio	Metazoa	F1R9I6	F1R9I6	F1R9I6	-	-	-
Gasterosteus aculeatus	Metazoa	G3PZI1	G3PZI1	G3PZI1	G3PZI1	-	-
Oreochromis niloticus	Metazoa	I3JIW1	I3JIW1	I3JIW1	-	-	-
Xiphophorus maculatus	Metazoa	M4AUM7	M4AUM7	M4AUM7	-	-	-
Takifugu rubripes	Metazoa	H2UJ59	H2UJ59	-	-	-	-
Tetraodon nigroviridis	Metazoa	H3DN63	H3DN63	H3DN63	-	-	-
Oryzias latipes	Metazoa	H2N0A2	H2N0A2	H2N0A2	-	-	-
Ailuropoda melanoleuca	Metazoa	D2GW43	D2GW43	D2GW43	D2GW43	-	-
Bos taurus	Metazoa	Q5EA98	Q5EA98	Q5EA98	Q5EA98	-	-
Otolemur garnettii	Metazoa	B5SNK0	B5SNK0	B5SNK0	B5SNK0	-	-
Canis familiaris	Metazoa	E2RMM3	E2RMM3	E2RMM3	E2RMM3	-	-
Felis catus	Metazoa	M3W672	M3W672	M3W672	M3W672	-	-
Cavia porcellus	Metazoa	H0UXX6	H0UXX6	H0UXX6	H0UXX6	-	-
Loxodonta africana	Metazoa	G3SZV2	G3SZV2	G3SZV2	G3SZV2	-	-
Mus musculus	Metazoa	Q9CQU1	Q9CQU1	Q9CQU1	Q9CQU1	-	-
Rattus norvegicus	Metazoa	D4ACM9	D4ACM9	D4ACM9	D4ACM9	-	-
Spermophilus tridecemlineatus	Metazoa	I3M8V6	I3M8V6	I3M8V6	I3M8V6	-	-
Equus caballus	Metazoa	F7BNW9	F7BNW9	F7BNW9	F7BNW9	-	-
Mustela putorius	Metazoa	M3YGV3	M3YGV3	M3YGV3	M3YGV3	-	-
Oryctolagus cuniculus	Metazoa	B7NZF5	B7NZF5	B7NZF5	B7NZF5	-	-
Callithrix jacchus	Metazoa	B0KWG5	B0KWG5	B0KWG5	B0KWG5	-	-
Gorilla gorilla	Metazoa	G3QTS3	G3QTS3	-	G3QTS3	-	-
Homo sapiens	Metazoa	P55081	P55081	P55081	P55081	-	-
Pan troglodytes	Metazoa	G2HG69	G2HG69	G2HG69	G2HG69	-	-
Nomascus leucogenys	Metazoa	G1R0C3	G1R0C3	G1R0C3	G1R0C3	-	-
Pongo abelii	Metazoa	H2NN30	H2NN30	H2NN30	H2NN30	-	-
Myotis lucifugus	Metazoa	G1PLT3	G1PLT3	G1PLT3	G1PLT3	-	-
Macaca mulatta	Metazoa	F7G911	F7G911	F7G911	F7G911	-	-
Monodelphis domestica	Metazoa	F6ZCG0; F6YNI3	F6UMK8; F6ZCG0; F6YNI3	F6UMK8; F6ZCG0; F6YNI3	F6UMK8; F6YNI3	-	-
Sarcophilus harrisii	Metazoa	G3WP54	G3WP54	G3WP54; G3WAZ5; G3VE84	G3WP54	-	-
Heterocephalus glaber	Metazoa	G5BM57	G5BM57	G5BM57	G5BM57	-	-
Pteropus alecto	Metazoa	L5K1B7	L5K1B7	L5K1B7	L5K1B7	-	-
Sus scrofa	Metazoa	-		-	-	-	-
Tupaia chinensis	Metazoa	L8YAV5	L8YAV5	-	L8YAV5	-	-
Cricetulus griseus	Metazoa	G3H0T7	G3H0T7	G3H0T7	G3H0T7	-	-
Ornithorhynchus anatinus	Metazoa	-	K7E6P3	-	-	-	-
Branchiostoma floridae	Metazoa	-	C3YKI6	-	-	-	-
Nematostella vectensis	Metazoa	A7S5X2	A7S5X2	-	-	-	-
Trichoplax adhaerens	Metazoa	-	B3RLM2	-	-	-	-
Strongylocentrotus purpuratus	Metazoa	H3IM64	H3IM64	H3IM64	-	-	-
Ciona intestinalis	Metazoa	F7AAC1	F7AAC1	F7AAC1	-	-	-
Ciona savignyi	Metazoa	H2Y7U4	H2Y7U4	-	-	-	-
Crassostrea gigas	Metazoa	K1QHW7	K1QHW7	-	-	-	-
Amphimedon queenslandica	Metazoa	I1FWN4; I1FWN5	I1FWN4; I1FWN5	I1FWN4; I1FWN5	-	-	-
Capsaspora owczarzaki	Ichthyosporea	E9BXR0	E9BXR0	-	-	-	-
Monosiga brevicollis	Choanoflagellida	A9V0C6	A9V0C6	-	-	-	-
Salpingoeca rosetta	Choanoflagellida	F2UD38	F2UD38	F2UD38	F2UD38	-	-
Oikopleura dioica	Metazoa	E4X9T1	E4X9T1	E4X9T1	-	-	-
Clonorchis sinensis	Metazoa	H2KVK1	H2KVK1	-	-	-	-
Schistosoma mansoni	Metazoa	G4V6Q1	G4V6Q1	-	-	-	-
Trichinella spiralis	Metazoa	-	E5S2Q1	-	-	-	-
Brugia malayi	Metazoa	-	-	-	-	-	-
Loa loa	Metazoa	J0M6J8	J0M6J8	J0M6J8	J0M6J8	-	-
Wuchereria bancrofti	Metazoa	J9EVA0	J9EVA0	-	-	-	-
Caenorhabditis brenneri	Metazoa	G0NK84	G0NK84	-	-	-	-
Caenorhabditis briggsae	Metazoa	A8XFW6	A8XFW6	-	-	-	-
Caenorhabditis elegans	Metazoa	Q93712	Q93712	-	Q93712	-	-
Caenorhabditis remanei	Metazoa	E3LVB9	E3LVB9	-	-	-	-
Caenorhabditis japonica	Metazoa	H2WK47	H2WK47	-	H2WK47	-	-
Pristionchus pacificus	Metazoa	-	-	-	-	-	-
Aureococcus anophagefferens	SAR	-	-	-	-	-	-
Ectocarpus siliculosus	SAR	-	D7FYL5	-	-	-	-
Phaeodactylum tricornutum	SAR	B7G0A2	B7G0A2	-	-	-	-
Thalassiosira pseudonana	SAR	-	B8C4C4	-	-	-	-
Arabidopsis thaliana	Plantae	Q9FKN6; O22281	Q9FKN6; O22281; A0A178UCJ0; C0Z362	-	-	-	-
Brassica rapa subsp. pekinensis	Plantae	M4CD33; M4CQD8; M4D6R3; M4DC82	M4CD33; M4DC82; M4CQD8; M4D6R3	-	-	-	-
Glycine max	Plantae	I1K3R8; I1KS60	I1KS60; I1K3R8	I1K3R8; I1KS60	-	-	-
Populus trichocarpa	Plantae	B9IPU5; B9I640	B9IPU5; B9I640	B9IPU5; B9I640	B9I640	-	-
Vitis vinifera	Plantae	-	F6GXD2	-	-	-	-
Ricinus communis	Plantae	B9SI67	B9SI67; B9SI69	-	-	-	-
Solanum lycopersicum	Plantae	K4B183	K4B183	-	-	-	-
Solanum tuberosum	Plantae	M0ZSK5	M0ZSK5	-	-	-	-
Brachypodium distachyon	Plantae	I1I8B6; I1IXI4	I1I8B6; I1IXI4	-	-	-	-
Setaria italica	Plantae	K3YSL7	K3YSL7	-	-	-	-
Sorghum bicolor	Plantae	-	-	-	-	-	-
Hordeum vulgare var. distichum	Plantae	M0Z628	M0Z628	-	-	-	-
Oryza sativa subsp. japonica	Plantae	Q6ET26	Q6ET26; Q6KAB7; Q0E1X2; C7J3Y6	-	-	-	-
Chlorella variabilis	Plantae	E1ZQV9	E1ZQV9	-	-	-	-
Selaginella moellendorffii	Plantae	D8RJ75; D8QRP0	D8RJ75; D8QRP0; D8T9H0; D8T9I6; D8SFS5; D8SFU2	-	-	-	-
Physcomitrella patens	Plantae	A9RKE2	A9RKE2	A9RKE2	A9RKE2	-	-
Micromonas commoda	Plantae	C1FIG2	C1FIG2	C1FIG2	-	-	-
Ostreococcus tauri	Plantae	Q01FK9	Q01FK9	-	-	-	-
Chlamydomonas reinhardtii	Plantae	-	-	-	-	-	-
Volvox carteri	Plantae	-	D8U3B6	-	-	-	-
Blastocystis hominis	SAR	-	D8M9D2	-	-	-	-
Hyaloperonospora arabidopsidis	SAR	M4C5D0; M4C5D1	-	M4C5D0; M4C5D1	M4C5D0; M4C5D1	-	-
Phytophthora infestans	SAR	D0MXY2	D0MXY2	-	D0MXY2	-	-
Phytophthora sojae	SAR	-	-	-	-	-	-
Phytophthora ramorum	SAR	H3GVK2	H3GVK2	H3GVK2	H3GVK2	-	-
Pythium ultimum	SAR	K3WPN3	K3WPN3	K3WPN3	K3WPN3	-	-
Perkinsus marinus	SAR	C5KT04; C5L333	C5KT04	-	-	-	-
Dictyostelium discoideum	Amoebozoa	Q54SU3	Q54SU3	-	-	-	-
Dictyostelium purpureum	Amoebozoa	-	F0ZKQ9	-	-	-	-
Polysphondylium pallidum	Amoebozoa	D3BD97	D3BD97	-	-	-	-
Naegleria gruberi	Excarvata	D2V597	D2V597	-	-	-	-
Entamoeba histolytica	Amoebozoa	-	C4LXB4	-	-	-	-
Ichthyophthirius multifiliis	SAR	-	G0R300	-	-	-	-
Paramecium tetraurelia	SAR	A0EFW2	A0EFW2	-	-	-	-
Tetrahymena thermophila	SAR	I7MJJ1	I7MJJ1	I7MJJ1	I7MJJ1	-	-
Babesia bovis	SAR	A7ATD4	A7ATD4	-	-	-	-
Theileria annulata	SAR	Q4U9V1	Q4U9V1	-	-	-	-
Theileria parva	SAR	Q4N2I9	Q4N2I9	-	-	-	-
Plasmodium berghei	SAR	Q4YY51; Q4YI57	Q4YY51	-	-	-	-
Plasmodium falciparum	SAR	Q8IE75	Q8IE75	-	-	-	-
Plasmodium knowlesi	SAR	B3L8Z3	B3L8Z3	-	-	-	-
Plasmodium vivax	SAR	A5K2Z5	A5K2Z5	-	-	-	-
Plasmodium yoelii	SAR	Q7RP23	Q7RP23	-	-	-	-
Plasmodium chabaudi	SAR	Q4XZB6	Q4XZB6	-	-	-	-
Cryptosporidium hominis	SAR	-	-	-	-	-	-
Cryptosporidium parvum	SAR	-	-	-	-	-	-
Neospora caninum	SAR	F0VKZ6	F0VKZ6	-	-	-	-
Toxoplasma gondii	SAR	B9PZK4	B9PZK4	B9PZK4	-	-	-
Leishmania braziliensis	Excarvata	-	-	-	-	-	-
Leishmania infantum	Excarvata	-	-	-	-	-	-
Leishmania major	Excarvata	-	-	-	-	-	-
Trypanosoma brucei brucei	Excarvata	-	-	-	-	-	-
Trypanosoma cruzi	Excarvata	-	-	-	-	-	-
Edhazardia aedis	Fungi (other)	-	-	-	-	-	-
Enterocytozoon bieneusi	Fungi (other)	-	-	-	-	-	-
Encephalitozoon cuniculi	Fungi (other)	-	-	-	-	-	-
Nosema ceranae	Fungi (other)	-	-	-	-	-	-
Vittaforma corneae	Fungi (other)	-	-	-	-	-	-
Trachipleistophora hominis	Fungi (other)	-	-	-	-	-	-
Vavraia culicis	Fungi (other)	-	-	-	-	-	-
Nematocida parisii	Fungi (other)	-	-	-	-	-	-
Giardia intestinalis	Excarvata	-	-	-	-	-	-
Trichomonas vaginalis	Excarvata	-	A2ELS5	-	-	-	-
Aquifex aeolicus	Prokaryotes	-	-	-	-	-	-
Thermodesulfovibrio yellowstonii	Prokaryotes	-	-	-	-	-	-
Geobacter sulfurreducens	Prokaryotes	-	-	-	-	-	-
Dictyoglomus turgidum	Prokaryotes	-	-	-	-	-	-
Thermotoga maritima	Prokaryotes	-	-	-	-	-	-
Bacillus subtilis	Prokaryotes	-	-	-	-	-	-
Fusobacterium nucleatum	Prokaryotes	-	-	-	-	-	-
Chlamydia trachomatis	Prokaryotes	-	-	-	-	-	-
Bradyrhizobium japonicum	Prokaryotes	-	-	-	-	-	-
Escherichia coli	Prokaryotes	-	-	-	-	-	-
Pseudomonas aeruginosa	Prokaryotes	-	-	-	-	-	-
Chloroflexus aurantiacus	Prokaryotes	-	-	-	-	-	-
Deinococcus radiodurans	Prokaryotes	-	-	-	-	-	-
Gloeobacter violaceus	Prokaryotes	-	-	-	-	-	-
Synechocystis sp.	Prokaryotes	-	-	-	-	-	-
Mycobacterium tuberculosis	Prokaryotes	-	-	-	-	-	-
Streptomyces coelicolor	Prokaryotes	-	-	-	-	-	-
Leptospira interrogans	Prokaryotes	-	-	-	-	-	-
Bacteroides thetaiotaomicron	Prokaryotes	-	-	-	-	-	-
Rhodopirellula baltica	Prokaryotes	-	-	-	-	-	-
Halobacterium salinarum	Prokaryotes	-	-	-	-	-	-
Methanosarcina acetivorans	Prokaryotes	-	-	-	-	-	-
Methanocaldococcus jannaschii	Prokaryotes	-	-	-	-	-	-
Pyrococcus kodakaraensis	Prokaryotes	-	-	-	-	-	-
Korarchaeum cryptofilum	Prokaryotes	-	-	-	-	-	-
Pyrobaculum aerophilum	Prokaryotes	-	-	-	-	-	-
Sulfolobus solfataricus	Prokaryotes	-	-	-	-	-	-
Agaricus bisporus var. burnettii	Fungi (other)	-	K5XJY8	-	K5XJY8	-	-
Fibroporia radiculosa	Fungi (other)	J4HU74	J4HU74	J4HU74	J4HU74	-	-
Coprinopsis cinerea	Fungi (other)	-	A8N243	-	-	-	-
Schizophyllum commune	Fungi (other)	-	-	-	-	-	-
Phanerochaete carnosa	Fungi (other)	K5VBR0	K5VBR0	K5VBR0	K5VBR0	-	-
Serpula lacrymans	Fungi (other)	-	-	-	-	-	-
Cryptococcus neoformans	Fungi (other)	-	Q5KAL3	-	-	-	-
Trichosporon asahii	Fungi (other)	-	J6EN68	-	-	-	-
Malassezia globosa	Fungi (other)	A8Q089	A8Q089	A8Q089	A8Q089	-	-
Sporisorium reilianum	Fungi (other)	-	E6ZRR7	-	E6ZRR7	-	-
Ustilago maydis	Fungi (other)	A0A0D1DVK1	A0A0D1DVK1	-	A0A0D1DVK1	-	-
Wallemia sebi	Fungi (other)	I4Y7D6	I4Y7D6	I4Y7D6	I4Y7D6	-	-
Mixia osmundae	Fungi (other)	G7E0F4	G7E0F4	G7E0F4	G7E0F4	-	-
Piriformospora indica	Fungi (other)	G4TCW2	G4TCW2	G4TCW2	G4TCW2	-	-
Laccaria bicolor	Fungi (other)	B0CQT5	B0CQT5	B0CQT5	B0CQT5	-	-
Rhodotorula glutinis	Fungi (other)	-	G0T071	-	-	-	-
Melampsora larici-populina	Fungi (other)	-	-	F4RQH5	F4RQH5	-	-
Puccinia graminis f. sp. tritici	Fungi (other)	-	E3L3N9	E3L3N9	E3L3N9	-	-
Ajellomyces capsulatus	Ascomycota	C0NFF6	C0NFF6	C0NFF6	C0NFF6	-	-
Paracoccidioides brasiliensis	Ascomycota	C0SE29	C0SE29	C0SE29	-	-	-
Arthroderma gypseum	Ascomycota	E4V3R1	E4V3R1	-	-	-	-
Trichophyton rubrum	Ascomycota	F2T0X1	F2T0X1	-	-	-	-
Coccidioides immitis	Ascomycota	J3K215	J3K215	J3K215	-	-	-
Uncinocarpus reesii	Ascomycota	C4JRB7	C4JRB7	C4JRB7	C4JRB7	-	-
Aspergillus kawachii	Ascomycota	G7XWW2	G7XWW2	G7XWW2	G7XWW2	-	-
Aspergillus nidulans	Ascomycota	Q5AY04	Q5AY04	-	-	-	-
Aspergillus fumigatus	Ascomycota	Q4WVQ0	Q4WVQ0	-	-	-	-
Penicillium digitatum	Ascomycota	K9GM01	K9GM01	K9GM01	-	-	-
Exophiala dermatitidis	Ascomycota	H6BN01	H6BN01	H6BN01	-	-	-
Talaromyces stipitatus	Ascomycota	B8LST9	B8LST9	-	-	-	-
Geomyces destructans	Ascomycota	L8FXD4	L8FXD4	-	L8FXD4	-	-
Marssonina brunnea f. sp. multigermtubi	Ascomycota	K1WQE7	K1WQE7	-	K1WQE7	-	-
Tuber melanosporum	Ascomycota	D5GMF1	D5GMF1	-	D5GMF1	-	-
Mycosphaerella graminicola	Ascomycota	F9X417	F9X417	F9X417	F9X417	-	F9X417
Beauveria bassiana	Ascomycota	J4KQ39	J4KQ39	-	-	-	-
Cordyceps militaris	Ascomycota	G3J9F8	G3J9F8	G3J9F8	-	-	-
Metarhizium acridum	Ascomycota	E9E7X4	E9E7X4	E9E7X4	E9E7X4	-	-
Hypocrea virens	Ascomycota	G9MHJ0	G9MHJ0	G9MHJ0	G9MHJ0	-	-
Verticillium dahliae	Ascomycota	-	-	-	-	-	-
Grosmannia clavigera	Ascomycota	-	F0XNY9	F0XNY9	-	-	-
Chaetomium globosum	Ascomycota	Q2GWS1	Q2GWS1	-	Q2GWS1	-	-
Thielavia heterothallica	Ascomycota	-	-	-	-	-	-
Neurospora crassa	Ascomycota	F5HCQ1	F5HCQ1	-	F5HCQ1	-	-
Sordaria macrospora	Ascomycota	F7VU56	F7VU56	F7VU56	F7VU56	-	-
Fusarium pseudograminearum	Ascomycota	K3W268	K3W268	K3W268	K3W268	-	-
Gibberella zeae	Ascomycota	I1RSA8	I1RSA8	I1RSA8	I1RSA8	-	-
Nectria haematococca	Ascomycota	C7YU78	C7YU78	C7YU78	C7YU78	-	-
Colletotrichum gloeosporioides	Ascomycota	L2FJC4	L2FJC4	L2FJC4	L2FJC4	-	-
Gaeumannomyces graminis var. tritici	Ascomycota	J3P023	J3P023	-	J3P023	-	-
Magnaporthe oryzae	Ascomycota	G4NEX9	G4NEX9	-	G4NEX9	-	-
Leptosphaeria maculans	Ascomycota	E5A4P0	E5A4P0	E5A4P0	E5A4P0	-	-
Phaeosphaeria nodorum	Ascomycota	Q0TWF3	Q0TWF3	Q0TWF3	Q0TWF3	-	-
Pyrenophora tritici-repentis	Ascomycota	B2WIH1	B2WIH1	B2WIH1	B2WIH1	-	-
Macrophomina phaseolina	Ascomycota	K2S101	K2S101	-	K2S101	-	-
Arthrobotrys oligospora	Ascomycota	G1WYY9	G1WYY9	-	G1WYY9	-	-
Botryotinia fuckeliana	Ascomycota	G2XT87	G2XT87	-	G2XT87	-	-
Sclerotinia sclerotiorum	Ascomycota	A7EE61	A7EE61	-	A7EE61	-	A7EE61
Ashbya gossypii	Saccharomycetaceae	-	-	-	-	-	Q757H5
Eremothecium cymbalariae	Saccharomycetaceae	-	-	-	-	-	I6NDF4
Kluyveromyces lactis	Saccharomycetaceae	-	-	-	-	-	Q6CJ60
Lachancea thermotolerans	Saccharomycetaceae	-	-	-	-	C5DNB1	C5DNB1
Torulaspora delbrueckii	Saccharomycetaceae	-	-	-	-	G8ZU01	G8ZU01
Zygosaccharomyces rouxii	Saccharomycetaceae	-	-	-	-	C5DR71	C5DR71
Candida glabrata	Saccharomycetaceae	-	-	-	-	-	Q6FU95
Kazachstania africana	Saccharomycetaceae	-	-	-	-	H2AXS2	H2AXS2
Saccharomyces castellii	Saccharomycetaceae	-	-	-	-	G0VK73	G0VK73
Vanderwaltozyma polyspora	Saccharomycetaceae	-	-	-	-	A7TEH5	A7TEH5
Tetrapisispora blattae	Saccharomycetaceae	-	-	-	-	I2H5K9	I2H5K9
Saccharomyces cerevisiae	Saccharomycetaceae	-	-	-	-	P38282	P38282
Pichia pastoris	Saccharomycotina	-	-	-	A0A1B2J9D1	-	A0A1B2J9D1
Wickerhamomyces ciferrii	Saccharomycotina	K0KNQ2	-	K0KNQ2	K0KNQ2	-	-
Candida albicans	Saccharomycotina	-	-	-	C4YG44	-	-
Clavispora lusitaniae	Saccharomycotina	-	-	C4Y5D2	C4Y5D2	-	-
Debaryomyces hansenii	Saccharomycotina	-	-	Q6BII8	Q6BII8	-	-
Pichia sorbitophila	Saccharomycotina	-	-	-	G8YL22	-	-
Spathaspora passalidarum	Saccharomycotina	-	-	-	G3ANL3	-	-
Scheffersomyces stipitis	Saccharomycotina	-	-	-	A3GI08	-	-
Meyerozyma guilliermondii	Saccharomycotina	-	-	-	A5DHL6	-	-
Lodderomyces elongisporus	Saccharomycotina	-	-	-	A5E1T8	-	-
Yarrowia lipolytica	Saccharomycotina	Q6CA21	Q6CA21	Q6CA21	Q6CA21	-	-
Schizosaccharomyces pombe	Ascomycota	Q9P7H6	Q9P7H6	Q9P7H6	Q9P7H6	-	-
Pneumocystis jiroveci	Ascomycota	-	L0P9E0	-	L0P9E0	-	-
Batrachochytrium dendrobatidis	Fungi (other)	F4NYG4	F4NYG4	F4NYG4	F4NYG4	-	-
Rhizopus delemar	Fungi (other)	I1CR67	I1CR67	I1CR67	I1CR67	-	-
Glarea lozoyensis	Ascomycota	H0ELU9	H0ELU9	H0ELU9	H0ELU9	-	-
Moniliophthora perniciosa	Fungi (other)	-	-	-	-	-	-
Postia placenta	Fungi (other)	B8PGN1	B8PGN1	B8PGN1	B8PGN1	-	-
Auricularia delicata	Fungi (other)	-	-	-	-	-	-
