# Supplementary material for: Human MFAP1 is a cryptic ortholog of the Saccharomyces cerevisiae Spp381 splicing factor
Source: BMC Evol Biol. 2017 Mar 24;17:91. doi: 10.1186/s12862-017-0923-1 (PMC5364666; doi:10.1186/s12862-017-0923-1)
Supplement: Supplementary file 3 — Excel table of the results of MFAP1 ortholog searches focused on the fungal kingdom. Data generated by BLAST searches against 103 fungi species (Fig. 2). UniProt IDs of potential orthologs are highlighted in green if the BLAST score (calculated with the BLOSUM45 scoring matrix) was ≥ 30 with an E-value ≤ 0.01 and query coverage was ≥ 20%, or highlighted in orange if the BLAST score (BLOSUM45 matrix) was ≥ 30 with an E-value ≤ 0.01 and query coverage ≥ 10%. Score - BLAST scores, calculated with the BLOSUM45 scoring matrix; Coverage - percentage of query sequence covered by alignment to the database sequence; E-value - Expect-value: number of hits expected to be seen by chance when searching a database of particular size; Identity - percentage of identical residues of query sequence and BLAST hit within the covered region. (XLSX 118 kb) [file 12862_2017_923_MOESM3_ESM.xlsx]

## Sheet: Additional file 2
Additional file 3 - Results of MFAP1 ortholog searches focused on the fungal kingdom.
		BLAST search with H. sapiens MFAP1					Reverse BLAST against H. sapiens				BLAST search with Y. lipolytica MFAP1					Reverse BLAST against Y lipolytica				BLAST search with P. pastoris MFAP1					Reverse BLAST against P. pastoris				BLAST search with D. hansenii MFAP1					Reverse BLAST against D. hansenii				BLAST search with C. albicans MFAP1					Reverse BLAST against C. albicans				BLAST search with K. lactis MFAP1
Species	Taxonomy	UniProt ID	Score	Coverage	E-value	Identity	Score	Coverage	E-value	Identity	UniProt ID	Score	Coverage	E-value	Identity	Score	Coverage	E-value	Identity	UniProt ID	Score	Coverage	E-value	Identity	Score	Coverage	E-value	Identity	UniProt ID	Score	Coverage	E-value	Identity	Score	Coverage	E-value	Identity	UniProt ID	Score	Coverage	E-value	Identity	Score	Coverage	E-value	Identity	UniProt ID	Score	Coverage
Allomyces macrogynus	Chytridiomycetes	A0A0L0RZS7	152	0.88	2e-41	0.32	141	0.48	1e-37	0.41
Batrachochytrium dendrobatidis	Chytridiomycetes	F4NYG4	212	0.55	2e-65	0.47	197	0.52	1e-58	0.46
Spizellomyces punctatus	Chytridiomycetes	A0A0L0HUZ9	232	0.56	4e-74	0.5	218	0.6	4e-67	0.49
Phycomyces blakesleeanus	Zygomycota	-
Mucor circinelloides	Zygomycota	S2KL36	163	0.47	3e-47	0.5	173	0.5	1e-49	0.47
Rhizopus oryzae	Zygomycota	-
Ustilago maydis	Basidiomycota	A0A0D1DVK1	108	0.46	2e-26	0.38	121	0.33	5e-29	0.38
Malassezia globosa	Basidiomycota	A8Q089	125	0.46	1e-33	0.35	119	0.5	1e-29	0.35
Sporobolomyces roseus	Basidiomycota	-
Puccinia graminis	Basidiomycota	E3L3N9	160	0.49	2e-45	0.45	144	0.39	1e-37	0.43
Melampsora larici-populina	Basidiomycota	F4RQH5	53.2	0.21	2e-08	0.35	40.9	0.43	0.003	0.38
Tremella mesenterica	Basidiomycota	XP_007002707.1	116	0.48	3e-29	0.38	135	0.36	3e-34	0.39
Cryptococcus neoformans	Basidiomycota	J9VY26	114	0.48	5e-28	0.38	135	0.37	2e-34	0.41
Cryptococcus gattii	Basidiomycota	A0A0D0VW93	53.8	0.34	2e-08	0.34	76.4	0.52	7e-15	0.38
Serpula lacrymans	Basidiomycota	F8QG59	126	0.46	7e-32	0.42	149	0.22	5e-38	0.4
Heterobasidion annosum	Basidiomycota	-
Phanerochaete chrysosporium	Basidiomycota	-
Postia placenta	Basidiomycota	B8PGN1	152	0.47	7e-43	0.45	154	0.43	5e-42	0.44
Pleurotus ostreatus	Basidiomycota	A0A067NQC1	143	0.46	5e-39	0.46	156	0.4	3e-42	0.44
Moniliophthora perniciosa	Basidiomycota	-
Schizophyllum commune	Basidiomycota	-
Agaricus bisporus (H97)	Basidiomycota	XP_006454544.1	138	0.46	3e-36	0.44	158	0.22	3e-41	0.44
Agaricus bisporus var. burnettii	Basidiomycota	K5XJY8	139	0.46	3e-36	0.44	156	0.19	1e-40	0.43
Laccaria bicolor	Basidiomycota	B0CQT5	144	0.47	2e-39	0.44	158	0.44	3e-43	0.44
Coprinopsis cinerea	Basidiomycota	A8N243	116	0.47	1e-28	0.4	140	0.22	8e-35	0.4
Schizosaccharomyces japonicus	Ascomycota	B6JUX5	103	0.4	7e-26	0.38	105	0.36	5e-25	0.42
Schizosaccharomyces pombe	Ascomycota	Q9P7H6	120	0.37	4e-32	0.43	113	0.6	6e-28	0.4
Schizosaccharomyces octosporus	Ascomycota	S9Q0C5	116	0.44	2e-30	0.36	104	0.49	2e-24	0.38
Schizosaccharomyces cryophilus	Ascomycota	S9X084	115	0.43	4e-30	0.37	102	0.33	2e-23	0.42
Yarrowia lipolytica	Saccharomycotina	Q6CA21	68.7	0.35	2e-13	0.33	60	0.4	4e-09	0.34	Q6CA21	698	1	0	1	698	1	0	1	Q6CA21	41.2	0.13	0.0001	0.56	43.6	0.12	1e-05	0.5	Q6CA21	47.1	0.41	1e-06	0.31	47.1	0.29	8e-07	0.31	Q6CA21	45	0.3	1e-06	0.51	47.1	0.15	4e-08	0.51	Q6CA21	36.2	0.35
Pichia pastoris	Saccharomycotina	A0A1B2J9D1	40	0.1	0.0002	0.45	35.4	0.13	0.21	0.47	A0A1B2J9D1	43.6	0.12	1e-05	0.5	41.2	0.14	0.0001	0.56	A0A1B2J9D1	501	1	0	1	501	1	0	1	A0A1B2J9D1	49.7	0.29	5e-28	0.39	49.4	0.18	6e-08	0.49	A0A1B2J9D1	53.2	0.27	5e-10	0.57	53.2	0.17	1e-08	0.57	A0A1B2J9D1	42.7	0.18
Clavispora lusitaniae	Saccharomycotina	C4Y5D2	44.7	0.22	3e-06	0.35	32.1	0.92	1.1	0.26	C4Y5D2	45	0.29	2e-06	0.37	44.1	0.56	3e-06	0.37	C4Y5D2	50	0.38	2e-08	0.34	51.5	0.52	3e-09	0.34	C4Y5D2	63.5	0.46	2e-13	0.38	64.9	0.61	4e-14	0.35	C4Y5D2	65.2	0.41	6e-15	0.46	65.8	0.38	6e-14	0.46	C4Y5D2	46.8	0.35
Debaryomyces hansenii	Saccharomycotina	Q6BII8	48.8	0.34	3e-07	0.33	40.6	0.26	0.004	0.42	Q6BII8	47.1	0.29	8e-07	0.31	47.1	0.41	1e-06	0.31	Q6BII8	49.4	0.18	6e-08	0.49	49.7	0.29	5e-08	0.39	Q6BII8	479	1	3e-176	1	479	1	3e-176	1	Q6BII8	77.5	0.73	5e-19	0.37	77.5	0.45	1e-17	0.37	Q6BII8	34.8	0.11
Meyerozyma guilliermondii	Saccharomycotina	-									-									A5DHL6	42.4	0.27	2e-05	0.36	60.8	0.45	1e-12	0.38	-									A5DHL6	34.2	0.26	0.004	0.51	51.2	0.25	2e-08	0.51	A5DHL6	37.4	0.29
Scheffersomyces stipitis	Saccharomycotina	A3GI08	44.1	0.2	7e-06	0.34	40.3	0.44	0.003	0.33	-									A3GI08	47.7	0.39	2e-07	0.38	67.6	0.48	7e-15	0.38	A3GI08	111	0.73	2e-31	0.43	126	0.85	2e-37	0.43	A3GI08	40.3	0.44	2e-05	0.45	64.4	0.36	5e-13	0.45	-
Candida parapsilosis	Saccharomycotina	-									-									-									-									G8BF32	47.4	0.47	2e-08	0.39	72	0.67	4e-17	0.42	-
Lodderomyces elongisporus	Saccharomycotina	-									A5E1T8	43.9	0.26	2e-06	0.35	43.6	0.71	2e-06	0.35	A5E1T8	40.6	0.25	2e-05	0.35	42.4	0.52	2e-06	0.35	A5E1T8	42.4	0.39	4e-06	0.31	42.1	0.75	3e-06	0.31	A5E1T8	55.6	0.39	1e-11	0.45	55.9	0.56	1e-10	0.46	A5E1T8	37.1	0.16
Candida tropicalis	Saccharomycotina	-									C5MBX2	45.6	0.31	6e-07	0.31	45.3	0.57	6e-07	0.31	C5MBX2	55	0.38	2e-10	0.39	57	0.71	1e-11	0.38	C5MBX2	72	0.46	7e-17	0.42	72.6	0.71	2e-17	0.42	C5MBX2	98	0.71	5e-28	0.49	100	0.69	8e-28	0.49	C5MBX2	33.9	0.19
Candida dubliniensis	Saccharomycotina	-									B9W9R8	45	0.15	2e-06	0.47	43	0.29	7e-06	0.48	B9W9R8	48.8	0.3	4e-08	0.41	50	0.46	8e-09	0.41	B9W9R8	71.7	0.44	1e-16	0.4	72.3	0.73	6e-17	0.4	B9W9R8	170	0.72	4e-56	0.69	177	0.99	5e-58	0.68	B9W9R8	34.8	0.19
Candida albicans	Saccharomycotina	C4YG44	45.3	0.16	2e-05	0.36	30.4	0.44	3.2	0.38	C4YG44	47.1	0.15	4e-06	0.51	45	0.3	1e-06	0.51	C4YG44	53.2	0.17	1e-08	0.57	53.2	0.27	5e-10	0.57	C4YG44	77.5	0.45	1e-17	0.37	77.5	0.73	5e-19	0.37	C4YG44	291	1	6e-103	1	291	1	6e-103	1	C4YG44	35.4	0.19
Kluyveromyces lactis	Saccharomycetales	-									Q6CJ60	37.4	0.29	0.001	0.25	36.2	0.35	0.005	0.26	Q6CJ60	0.421	0.18	2e-05	0.42	42.7	0.18	1e-05	0.42	Q6CJ60	36.5	0.4	0.001	0.33	34.8	0.11	0.006	0.42	Q6CJ60	34.2	0.26	0.003	0.36	35.4	0.19	0.03	0.35	Q6CJ60	506	1
Ashbya gossypii	Saccharomycetaceae	-									-									-									-									-									Q757H5	38	0.61
Saccharomyces kluyveri	Saccharomycetaceae	-									-									-									-									-									-
Kluyveromyces waltii	Saccharomycetaceae	-									-									-									-									-									-
Lachancea thermotolerans	Saccharomycetaceae	-									-									C5DNB1	35.1	0.2	0.005	0.38	36.2	0.15	0.003	0.38	-									-									C5DNB1	56.4	0.4
Zygosaccharomyces rouxii	Saccharomycetaceae	-									-									C5DR71	33.6	0.18	0.009	0.42	34.2	0.23	0.005	0.43										-									C5DR71	40.6	0.41
Vanderwaltozyma polyspora	Saccharomycetaceae	-									-									A7TEH5	35.7	0.19	0.003	0.38	35.9	0.19	0.002	0.38	-									-									A7TEH5	59.7	0.4
Candida glabrata	Saccharomycetaceae	-									-									-									Q6FU95	34.8	0.51	0.007	0.31	30.1	0.78	0.062	0.3	-									Q6FU95	53.8	0.47
Saccharomyces castelli	Saccharomycetaceae	-									-									G0VK73	39.8	0.17	0.0001	0.44	41.2	0.2	3e-05	0.43	-									-									G0VK73	51.5	0.43
Saccharomyces bayanus	Saccharomycetaceae	-									-									-									-									-									-
Saccharomyces kudriavzevii	Saccharomycetaceae	-									-									J4U0V8	35.7	0.17	0.002	0.38	35.9	0.15	0.002	0.38	-									-									J4U0V8	48.8	0.74
Saccharomyces mikatae	Saccharomycetaceae	-									-									-									-									-									-
Saccharomyces paradoxus	Saccharomycetaceae	-									-									-									-									-									-
Saccharomyces cerevisiae	Saccharomycetaceae	-									-									P38282	42.4	0.19	0.0005	0.42	43.3	0.17	9e-06	0.42	-									-									P38282	39.2	0.25
Mycosphaerella graminicola	Ascomycota	F9X417	77.2	0.3	5e-16	0.41	91.6	0.34	1e-19	0.41
Mycosphaerella fijiensis	Ascomycota	M3B845	81	0.3	2e-17	0.42	96.9	0.34	2e-21	0.42
Phaeosphaeria nodorum	Ascomycota	Q0TWF3	95.4	0.47	3e-22	0.37	115	0.53	4e-28	0.37
Cochliobolus heterostrophus	Ascomycota	N4XBP9	94.2	0.47	1e-21	0.38	110	0.54	3e-26	0.38
Alternaria brassicicola	Ascomycota	-
Pyrenophora tritici-repentis	Ascomycota	B2WIH1	98	0.47	3e-23	0.38	113	0.55	2e-27	0.38
Botryotinia fuckeliana	Ascomycota	G2XT87	75.8	0.47	4e-15	0.38	98.8	0.33	3e-22	0.45
Sclerotinia sclerotiorum	Ascomycota	A7EE61	79.3	0.47	1e-16	0.37	96.9	0.33	2e-21	0.44
Magnaporthe grisea	Ascomycota	-
Cryphonectria parasitica	Ascomycota	-
Neurospora discreta	Ascomycota	-
Neurospora tetrasperma	Ascomycota	F8MCS8	115	0.47	6e-29	0.41	115	0.45	2e-27	0.41
Neurospora crassa	Ascomycota	F5HCQ1	113	0.3	6e-28	0.48	114	0.44	4e-27	0.42
Podospora anserina	Ascomycota	A0A090CDB5	97.4	0.32	5e-22	0.44	98.6	0.34	3e-22	0.44
Thielavia terrestris	Ascomycota	G2QVL5	94.8	0.39	8e-22	0.45	119	0.38	5e-29	0.43
Chaetomium globosum	Ascomycota	Q2GWS1	94.5	0.3	1e-21	0.48	115	0.26	2e-27	0.47
Sporotrichum thermophile	Ascomycota	-
Verticillium dahliae	Ascomycota	-
Verticillium alboatrum	Ascomycota	-
Trichoderma atroviride	Ascomycota	G9P816	79.9	0.47	1e-16	0.39	102	0.27	6e-23	0.46
Hypocrea virens	Ascomycota	G9MHJ0	88.1	0.32	1e-19	0.44	105	0.54	2e-24	0.4
Trichoderma reesei	Ascomycota	G0RMD8	85.4	0.33	9e-19	0.42	96.9	0.34	1e-21	0.43
Nectria haematococca	Ascomycota	C7YU78	98.9	0.31	4e-23	0.45	101	0.48	1e-22	0.36
Gibberella zeae	Ascomycota	I1RSA8	82.8	0.33	2e-16	0.43	92.5	0.33	1e-19	0.43
Fusarium oxysporum	Ascomycota	F9FMN3	97.2	0.33	2e-21	0.43	95.1	0.48	1e-20	0.35
Fusarium verticillioides	Ascomycota	W7MKQ9	96.9	0.33	2e-22	0.43	95.1	0.28	2e-20	0.45
Paracoccidioides brasiliensis	Ascomycota	C0SE29	87.8	0.32	6e-19	0.44	103	0.26	2e-23	0.46
Ajellomyces capsulatus	Ascomycota	C0NFF6	74	0.32	2e-14	0.41	98	0.26	2e-21	0.43
Blastomyces dermatitidis	Ascomycota	C5GL71	74.8	0.32	8e-15	0.42	100	0.26	3e-22	0.44
Uncinocarpus reesii	Ascomycota	C4JRB7	78.7	0.45	2e-16	0.38	102	0.26	7e-23	0.45
Coccidioides immitis	Ascomycota	J3K215	79	0.48	5e-16	0.36	100	0.41	2e-22	0.36
Coccidioides posadasii	Ascomycota	E9D2N7	78.7	0.45	5e-16	0.37	100	0.41	3e-22	0.36
Microsporum canis	Ascomycota	C5FQV8	66.7	0.36	2e-12	0.41	102	0.31	5e-23	0.42
Arthroderma gypseum	Ascomycota	E4V3R1	76.4	0.48	1e-15	0.37	101	0.31	9e-23	0.42
Trichophyton rubrum	Ascomycota	F2T0X1	75.8	0.51	5e-15	0.34	100	0.31	2e-22	0.42
Trichophyton equinum	Ascomycota	F2Q085	75.7	0.38	2e-15	0.4	104	0.53	1e-23	0.34
Trichophyton tonsurans	Ascomycota	F2RZ73	43	0.19	7e-05	0.46	68.5	0.4	1e-11	0.35
Penicillium marneffei	Ascomycota	B6Q681	82.8	0.36	2e-17	0.42	100	0.25	3e-22	0.43
Talaromyces stipitatus	Ascomycota	B8LST9	73.1	0.36	2e-14	0.43	101	0.25	1e-22	0.44
Penicillium chrysogenum	Ascomycota	A0A167TSZ0	88.4	0.31	1e-19	0.41	103	0.49	3e-23	0.36
Aspergillus clavatus	Ascomycota	A1CBL7	73.1	0.46	2e-14	0.36	101	0.26	8e-23	0.44
Neosartorya fischeri	Ascomycota	A1DDP7	74.3	0.48	7e-15	0.36	106	0.29	2e-24	0.42
Aspergillus fumigata	Ascomycota	Q4WVQ0	74.6	0.46	2e-14	0.37	106	0.25	6e-26	0.45
Aspergillus nidulans	Ascomycota	Q5AY04	82.5	0.33	1e-17	0.43	100	0.31	9e-23	0.43
Aspergillus carbonarius	Ascomycota	-
Aspergillus niger	Ascomycota	A0A117E0H9	82.5	0.46	5e-17	0.35	102	0.26	6e-23	0.42
Aspergillus terreus	Ascomycota	Q0CWD9	71.7	0.3	5e-14	0.43	103	0.26	2e-23	0.44
Aspergillus oryzae	Ascomycota	Q2U631	71.7	0.31	1e-13	0.42	104	0.27	9e-24	0.42
Aspergillus flavus	Ascomycota	B8NKY1	71.7	0.31	1e-13	0.42	104	0.27	9e-24	0.42
[truncated: 24 more columns]
