# Supplementary material for: Human MFAP1 is a cryptic ortholog of the Saccharomyces cerevisiae Spp381 splicing factor
Source: BMC Evol Biol. 2017 Mar 24;17:91. doi: 10.1186/s12862-017-0923-1 (PMC5364666; doi:10.1186/s12862-017-0923-1)
Supplement: Supplementary file 5 — Excel table of the results of pairwise sequence identity/similarity analyses. The table presents sequence identity and sequence similarity values for pairs of selected MFAP1 orthologs identified in this study. The sequence identity and similarity values were obtained by the EMBOSS Needle tool [55] using a BLOSUM62 scoring matrix. (XLSX 43 kb) [file 12862_2017_923_MOESM5_ESM.xlsx]

## Sheet: Additional file 5
Additional file 5 - Results of pairwise sequence identity / similarity analyses
Sequence 1			Sequence 2			Results
Uniprot ID	Species	Taxon	Uniprot ID	Species	Taxon	Identity (%)	Similarity (%)
P55081	Homo sapiens	Metazoa	Q93712	Caenorhabditis elegans	Metazoa	42.5	59.5
P55081	Homo sapiens	Metazoa	G0SHD7	Chaetomium thermophilum	Ascomycota (other)	25.5	39.3
P55081	Homo sapiens	Metazoa	D2V597	Naegleria gruberi	Excarvata	23	38.4
P55081	Homo sapiens	Metazoa	B8C4C4	Thalassiosira pseudonana	SAR	11.9	17.9
P55081	Homo sapiens	Metazoa	P38282	Saccharomyces cerevisiae	Saccharomycetaceae	13.8	27.4
P55081	Homo sapiens	Metazoa	Q6CJ60	Kluyveromyces lactis	Saccharomycetaceae	14.4	23.5
Q6CA21	Yarrowia lipolytica	Saccharomycotina (other)	Q9P7H6	Schizosaccharomyces pombe	Ascomycota (other)	24.8	38.6
Q6CA21	Yarrowia lipolytica	Saccharomycotina (other)	Q6CJ60	Kluyveromyces lactis	Saccharomycetaceae	20.1	38
Q6CJ60	Kluyveromyces lactis	Saccharomycetaceae	P38282	Saccharomyces cerevisiae	Saccharomycetaceae	25.1	45.1
Q6CJ60	Kluyveromyces lactis	Saccharomycetaceae	Q6FU95	Candida glabrata	Saccharomycetaceae	16.9	27.2
Q6CJ60	Kluyveromyces lactis	Saccharomycetaceae	G0VK73	Saccharomyces castelli	Saccharomycetaceae	21.7	38.7
Q6CJ60	Kluyveromyces lactis	Saccharomycetaceae	J4U0V8	Saccharomyces kudriavzevii	Saccharomycetaceae	25.1	47.5
P38282	Saccharomyces cerevisiae	Saccharomycetaceae	Q6FU95	Candida glabrata	Saccharomycetaceae	16.8	26.6
P38282	Saccharomyces cerevisiae	Saccharomycetaceae	G0VK73	Saccharomyces castelli	Saccharomycetaceae	23.7	39.4
P38282	Saccharomyces cerevisiae	Saccharomycetaceae	J4U0V8	Saccharomyces kudriavzevii	Saccharomycetaceae	55.3	72.9
